# Supplementary material for: Hemodialysis and Peritoneal Dialysis in Germany from a Health Economic View—A Propensity Score Matched Analysis
Source: Int J Environ Res Public Health. 2022 Oct 27;19(21):14007. doi: 10.3390/ijerph192114007 (PMC9653857; doi:10.3390/ijerph192114007)
Supplement: Supplementary file 1 [file ijerph-19-14007-s001.zip]

Archive with 1 entries (1 files):
- ijerph-1923664-supplementary.pdf
